# Supplementary material for: Varicella-zoster virus susceptibility and primary healthcare consultations in Norway
Source: BMC Infect Dis. 2016 Jun 7;16:254. doi: 10.1186/s12879-016-1581-4 (PMC4897873; doi:10.1186/s12879-016-1581-4)
Supplement: Additional file 1: — Univariate and multivariable analysis of varicella-zoster virus seropositivity by sex (reference: female), age group and region (reference: Oslo and Akershus) in Norway (odds ratios (OR), 95 % confidence intervals (95 % CI), and p-value). (XLSX 12 kb) [file 12879_2016_1581_MOESM1_ESM.xlsx]

## Sheet: Ark1
Additional file 1. Univariate and multivariable analysis of varicella-zoster virus seropositivity by sex (ref. female), age group and region (ref. Oslo and Akershus) in Norway (odds ratios (OR), 95% confidence intervals (95 % CI), and p-value).
	Univariate analysis				Multivariable logistic regression
Variable	OR	95% CI		P-value	OR	95% CI		P-value
Sex
Male	1.33	1.08	1.63	0.0064	1.22	0.94	1.60	0.127
Age group (years)
0	0.98	0.53	1.82	0.970	0.95	0.51	1.77	0.880
1	15.04	7.25	31.21	0.000	14.91	7.14	31.12	0.000
2	9.24	4.74	18.01	0.000	8.86	4.52	17.34	0.000
3	2.69	1.51	4.80	0.001	2.76	1.54	4.95	0.001
4	2.02	1.14	3.57	0.016	1.91	1.07	3.40	0.027
5	ref.	ref.	ref.	ref.	ref.	ref.	ref.	ref.
6	0.72	0.39	1.34	0.307	0.73	0.39	1.36	0.332
7	0.66	0.35	1.23	0.199	0.67	0.36	1.25	0.216
8	0.35	0.17	0.70	0.003	0.34	0.17	0.68	0.003
9	0.41	0.20	0.81	0.011	0.38	0.19	0.76	0.007
10-14	0.27	0.14	0.53	0.000	0.29	0.15	0.56	0.000
15-19	0.10	0.03	0.27	0.000	0.10	0.03	0.27	0.000
20-24	0.19	0.08	0.43	0.000	0.18	0.08	0.42	0.000
25-29	0.21	0.09	0.48	0.000	0.21	0.09	0.48	0.000
30-34	0.04	0.01	0.21	0.000	0.04	0.01	0.20	0.000
35-39	0.02	0.002	0.16	0.000	0.02	0.002	0.15	0.000
40-44	0.02	0.002	0.16	0.000	0.02	0.002	0.16	0.000
45-49	0.06	0.01	0.21	0.000	0.06	0.01	0.21	0.000
50-59	0.06	0.01	0.21	0.000	0.05	0.01	0.19	0.000
60-69	0.06	0.01	0.21	0.000	0.05	0.01	0.20	0.000
70+	0.02	0.002	0.16	0.000	0.02	0.002	0.15	0.000
Regions
Hedmark and Oppland	0.53	0.30	0.94	0.032	0.58	0.28	1.20	0.143
South Eastern Norway	1.45	0.99	2.12	0.051	0.81	0.49	1.34	0.428
Agder and Rogaland	1.09	0.75	1.57	0.628	0.68	0.42	1.10	0.119
Western Norway	1.32	0.89	1.94	0.155	0.84	0.50	1.38	0.499
Central Norway	2.36	1.55	3.60	0.000	1.13	0.65	1.99	0.646
Northern Norway	1.15	0.78	1.69	0.453	1.17	0.71	1.94	0.525
